# Supplementary material for: A Data-Driven Approach to Sugarcane Breeding Programs with Agronomic Characteristics and Amino Acid Constituent Profiling
Source: Metabolites. 2024 Apr 21;14(4):243. doi: 10.3390/metabo14040243 (PMC11052186; doi:10.3390/metabo14040243)
Supplement: Supplementary file 1 [file metabolites-14-00243-s001.zip]

Archive with 2 entries (2 files):
- SupplementaryTable_FinalVersion240420.pptx
- TableS4_FinalVer_20240420.xlsx
