# Supplementary material for: A Data-Driven Approach to Sugarcane Breeding Programs with Agronomic Characteristics and Amino Acid Constituent Profiling
Source: Metabolites. 2024 Apr 21;14(4):243. doi: 10.3390/metabo14040243 (PMC11052186; doi:10.3390/metabo14040243)
Supplement: Supplementary file 1 [file metabolites-14-00243-s001.zip › TableS4_FinalVer_20240420.xlsx]

## Sheet: Explanation of this file
	Table S4. Correlation coefficients between agronomic characteristics and free amino acid contents.
	The correlation coefficients were calculated based on agronomic characteristics and free amino acid contents. The coefficients with statistical significance were shown in sheet "Correlation coefficient". Positive and negative correlations are shown in red and blue, respectively. The upper section above the diagonal line was based on the adjusted p-value, while the lower section was based on the u…

## Sheet: Correlation coefficient
	Initial number of stalks	Initial height of stalks	Number of stalks in autumn	Height of stalks in autumn	Brix in autumn	Number of millable stalks	Length of millable stalks	Diameter of millable stalks	Weight per stalk	Brix	International sugar scale	Fiber	Asparagine	Glutamine	GABA	Aspartate	Threonine	Serine	Gutamate	Glycine	Alanine	Valine	Isoleucine	Leucine	Tyrosine	Phenylalanine	Lysine	Histidine	Arginine	Total Amino acids
Initial number of stalks	1	0.327433	0.753641	0.210084		0.813701	0.206954	-0.555652	-0.401538	-0.187229	-0.212662	0.182612	0.124947				0.196507	0.148998	-0.0979351	0.197396	0.186962	0.172563	0.105242				0.101552	0.0998973	0.205961	0.158855
Initial height of stalks	0.327433	1	0.391534	0.465309	0.170407	0.441678	0.422654	-0.286992				0.193581				-0.114241	0.122112		-0.111321	0.16902	0.19782	0.0978851					0.116225		0.175141
Number of stalks in autumn	0.753641	0.391534	1	0.26657	-0.098526	0.884542	0.2711	-0.613011	-0.34827	-0.146873	-0.174763	0.247553	0.163074	0.116213		0.141453	0.20739	0.178552	-0.100927	0.279262	0.227738	0.20745	0.154288	0.173949	0.155672	0.137266	0.227444	0.171987	0.270594	0.207456
Height of stalks in autumn	0.210084	0.465309	0.26657	1	-0.334355	0.20203	0.856396	-0.102918	0.403309	-0.192332	-0.173385			0.136286		0.223828	0.247387	0.196747	0.096166	0.314602	0.226011	0.219154	0.101397				0.122006		0.142106
Brix in autumn		0.170407	-0.098526	-0.334355	1		-0.390225		-0.176341	0.515521	0.476194	0.313419	-0.140016	-0.32594	0.149732	-0.420116	-0.397113	-0.366512	-0.223081	-0.379227	-0.293405	-0.284641	-0.229315		-0.16288	-0.121757	-0.132904	-0.269653		-0.272703
Number of millable stalks	0.813701	0.441678	0.884542	0.20203		1	0.226248	-0.674732	-0.525566	-0.176702	-0.206989	0.292653	0.158377				0.18814	0.143328	-0.159952	0.235161	0.199215	0.172807	0.119126	0.13568	0.107464		0.147924	0.132806	0.26711	0.188561
Length of millable stalks	0.206954	0.422654	0.2711	0.856396	-0.390225	0.226248	1	-0.130147	0.388776	-0.227462	-0.195013			0.157337		0.29489	0.260713	0.236941	0.147275	0.362357	0.271333	0.254459					0.136144		0.166982	0.12085
Diameter of millable stalks	-0.555652	-0.286992	-0.613011	-0.102918		-0.674732	-0.130147	1	0.617353	0.156266	0.182859	-0.386033	-0.165321	-0.15964		-0.0993962	-0.170107	-0.186041		-0.26017	-0.182862	-0.173429		-0.108582			-0.164138	-0.105383		-0.208373
Weight per stalk	-0.401538		-0.34827	0.403309	-0.176341	-0.525566	0.388776	0.617353	1	0.098706	0.131492	-0.217446				0.193574			0.203668
Brix	-0.187229		-0.146873	-0.192332	0.515521	-0.176702	-0.227462	0.156266	0.098706	1	0.970341	0.316839	-0.140454	-0.214381	0.162072	-0.16116	-0.592218	-0.536497	-0.169661	-0.524934	-0.567084	-0.45888	-0.40946	-0.220499	-0.310475	-0.185904		-0.41835		-0.290115
International sugar scale	-0.212662		-0.174763	-0.173385	0.476194	-0.206989	-0.195013	0.182859	0.131492	0.970341	1	0.278856	-0.190326	-0.251606	0.145154	-0.159068	-0.636237	-0.572995	-0.163779	-0.558488	-0.604839	-0.48997	-0.447167	-0.257743	-0.335546	-0.198889		-0.460819		-0.340085
Fiber	0.182612	0.193581	0.247553		0.313419	0.292653		-0.386033	-0.217446	0.316839	0.278856	1	0.109727		0.191734	-0.116003	-0.227951	-0.252006	-0.193215	-0.123804	-0.214173	-0.0971944		0.108476	-0.143263		0.259271		0.184839
Asparagine	0.124947		0.163074		-0.140016	0.158377		-0.165321		-0.140454	-0.190326	0.109727	1	0.626692	0.316616	0.488934	0.614868	0.562905		0.498976	0.469498	0.487912	0.346896	0.198657	0.185115	0.12437	0.131147	0.427058	0.31437	0.927345
Glutamine			0.116213	0.136286	-0.32594		0.157337	-0.15964		-0.214381	-0.251606		0.626692	1	0.23858	0.725665	0.609701	0.530812	0.382615	0.562174	0.393776	0.487559	0.297156	0.157653	0.135458		0.127165	0.394359	0.199538	0.77934
GABA					0.149732					0.162072	0.145154	0.191734	0.316616	0.23858	1	0.176903	0.211352	0.200441	-0.133069	0.212621	0.264505	0.225344	0.218031	0.285912	0.145006	0.179164	0.289909	0.169353	0.143917	0.362465
Aspartate		-0.114241	0.141453	0.223828	-0.420116		0.29489	-0.0993962	0.193574	-0.16116	-0.159068	-0.116003	0.488934	0.725665	0.176903	1	0.505626	0.5365	0.403638	0.464165	0.356253	0.390359	0.227259		0.0977499	0.11414	0.155698	0.282787	0.215626	0.645013
Threonine	0.196507	0.122112	0.20739	0.247387	-0.397113	0.18814	0.260713	-0.170107		-0.592218	-0.636237	-0.227951	0.614868	0.609701	0.211352	0.505626	1	0.933816	0.336925	0.838409	0.892405	0.769589	0.611863	0.313441	0.402414	0.212493	0.136878	0.615017	0.219327	0.79746
Serine	0.148998		0.178552	0.196747	-0.366512	0.143328	0.236941	-0.186041		-0.536497	-0.572995	-0.252006	0.562905	0.530812	0.200441	0.5365	0.933816	1	0.365497	0.812965	0.921226	0.719554	0.554413	0.25236	0.390011	0.22384		0.545388	0.15251	0.748534
Gutamate	-0.0979351	-0.111321	-0.100927	0.096166	-0.223081	-0.159952	0.147275		0.203668	-0.169661	-0.163779	-0.193215		0.382615	-0.133069	0.403638	0.336925	0.365497	1	0.310451	0.304699	0.228106	0.183932		0.107985	0.107871		0.179341		0.229764
Glycine	0.197396	0.16902	0.279262	0.314602	-0.379227	0.235161	0.362357	-0.26017		-0.524934	-0.558488	-0.123804	0.498976	0.562174	0.212621	0.464165	0.838409	0.812965	0.310451	1	0.820711	0.711228	0.581026	0.333324	0.396912	0.247857	0.224133	0.549803	0.223152	0.69369
Alanine	0.186962	0.19782	0.227738	0.226011	-0.293405	0.199215	0.271333	-0.182862		-0.567084	-0.604839	-0.214173	0.469498	0.393776	0.264505	0.356253	0.892405	0.921226	0.304699	0.820711	1	0.733176	0.602655	0.325072	0.449453	0.233611	0.144816	0.557472	0.202398	0.659194
Valine	0.172563	0.0978851	0.20745	0.219154	-0.284641	0.172807	0.254459	-0.173429		-0.45888	-0.48997	-0.0971944	0.487912	0.487559	0.225344	0.390359	0.769589	0.719554	0.228106	0.711228	0.733176	1	0.734689	0.481243	0.454845	0.192817	0.174796	0.600129	0.220766	0.665347
Isoleucine	0.105242		0.154288	0.101397	-0.229315	0.119126				-0.40946	-0.447167		0.346896	0.297156	0.218031	0.227259	0.611863	0.554413	0.183932	0.581026	0.602655	0.734689	1	0.795163	0.682426	0.346311	0.3014	0.613514	0.276058	0.498814
Leucine			0.173949		-0.0941205	0.13568		-0.108582		-0.220499	-0.257743	0.108476	0.198657	0.157653	0.285912	0.0921436	0.313441	0.25236		0.333324	0.325072	0.481243	0.795163	1	0.70949	0.331987	0.421827	0.442597	0.225854	0.302097
Tyrosine			0.155672		-0.16288	0.107464				-0.310475	-0.335546	-0.143263	0.185115	0.135458	0.145006	0.0977499	0.402414	0.390011	0.107985	0.396912	0.449453	0.454845	0.682426	0.70949	1	0.321778	0.211845	0.441215	0.129928	0.304015
Phenylalanine			0.137266		-0.121757					-0.185904	-0.198889		0.12437		0.179164	0.11414	0.212493	0.22384	0.107871	0.247857	0.233611	0.192817	0.346311	0.331987	0.321778	1	0.318234	0.334825	0.111617	0.18827
Lysine	0.101552	0.116225	0.227444	0.122006	-0.132904	0.147924	0.136144	-0.164138				0.259271	0.131147	0.127165	0.289909	0.155698	0.136878	0.0928649		0.224133	0.144816	0.174796	0.3014	0.421827	0.211845	0.318234	1	0.382298	0.338598	0.189755
Histidine	0.0998973		0.171987		-0.269653	0.132806		-0.105383		-0.41835	-0.460819		0.427058	0.394359	0.169353	0.282787	0.615017	0.545388	0.179341	0.549803	0.557472	0.600129	0.613514	0.442597	0.441215	0.334825	0.382298	1	0.30524	0.549168
Arginine	0.205961	0.175141	0.270594	0.142106		0.26711	0.166982					0.184839	0.31437	0.199538	0.143917	0.215626	0.219327	0.15251		0.223152	0.202398	0.220766	0.276058	0.225854	0.129928	0.111617	0.338598	0.30524	1	0.316149
Total Amino acids	0.158855		0.207456	0.0919104	-0.272703	0.188561	0.12085	-0.208373		-0.290115	-0.340085		0.927345	0.77934	0.362465	0.645013	0.79746	0.748534	0.229764	0.69369	0.659194	0.665347	0.498814	0.302097	0.304015	0.18827	0.189755	0.549168	0.316149	1
